# Supplementary material for: Biochemical Consequences of a Leucine-to-Cysteine Clamp Substitution in Lipoxygenases
Source: Biomolecules. 2025 Aug 11;15(8):1153. doi: 10.3390/biom15081153 (PMC12383934; doi:10.3390/biom15081153)
Supplement: Supplementary file 1 [file biomolecules-15-01153-s001.zip]

Archive with 1 entries (1 files):
- biomolecules-3728712-supplementary.pdf
